# Supplementary material for: Application of a framework to guide genetic testing communication across clinical indications
Source: Genome Med. 2021 Apr 29;13:71. doi: 10.1186/s13073-021-00887-x (PMC8086064; doi:10.1186/s13073-021-00887-x)
Supplement: Supplementary file 3 — Additional file 3: Supplementary Table S2. CADRe communication recommendations for unique testing indications. [file 13073_2021_887_MOESM3_ESM.xlsx]

## Sheet: Table S2
Table S2: CADRe Communication Recommendations, Unique Testing Indications
	Pre-Test					Post-Test Pathogenic/Likely Pathogenic					Post-Test Benign/Likely Benign/No Variant
Condition(s)	Genetic testing to guide treatment decisions	Patient has positive tumor screen results	Asymptomatic individual having testing in the absence of a clinical guideline (e.g. population screening or proactive testing)	Exome for parents of a proband (trio testing)		Genetic testing to guide treatment decisions	Patient has positive tumor screen results	Asymptomatic individual having testing in the absence of a clinical guideline (e.g. population screening or proactive testing)	Exome for parents of a proband (trio testing)		Genetic testing to guide treatment decisions	Patient has positive tumor screen results	Asymptomatic individual having testing in the absence of a clinical guideline (e.g. population screening or proactive testing)	Exome for parents of a proband (trio testing)
Hereditary breast and ovarian cancer	Targeted Discussion		Brief Communication			Targeted Discussion		Traditional Genetic Counseling			Brief Communication		Brief Communication
Moderate breast cancer risk	Targeted Discussion					Targeted Discussion					Brief Communication
Limited breast cancer risk	Targeted Discussion					Targeted Discussion					Brief Communication
Lynch syndrome	Targeted Discussion	Targeted Discussion	Brief Communication			Targeted Discussion	Targeted Discussion	Traditional Genetic Counseling			Brief Communication	Targeted Discussion	Brief Communication
Familial hypercholesterolemia	Brief Communication		Brief Communication			Targeted Discussion		Traditional Genetic Counseling			Brief Communication		Brief Communication
Exome			Targeted Discussion	Targeted Discussion				Traditional Genetic Counseling	Traditional Genetic Counseling				Brief Communication	Brief Communication
ApoE			Targeted Discussion					Traditional Genetic Counseling					Brief Communication
	Blank boxes indicate that a particular indication did not apply to that condition.
